# Supplementary material for: Targeted Multiresidue Method for the Analysis of Different Classes of Pesticides in Agro-Food Industrial Sludge by Liquid Chromatography Tandem Mass Spectrometry
Source: Molecules. 2021 Nov 15;26(22):6888. doi: 10.3390/molecules26226888 (PMC8617938; doi:10.3390/molecules26226888)
Supplement: Supplementary file 1 [file molecules-26-06888-s001.zip]

Archive with 1 entries (1 files):
- molecules-1441978-supplementary.pdf
